# Supplementary material for: Two-Dimensional MFI Zeolite Nanosheets Exfoliated by Surfactant Assisted Solution Process
Source: Nanomaterials (Basel). 2021 Sep 7;11(9):2327. doi: 10.3390/nano11092327 (PMC8472291; doi:10.3390/nano11092327)
Supplement: Supplementary file 1 [file nanomaterials-11-02327-s001.zip]

Archive with 1 entries (1 files):
- nanomaterials-1351706-supplementary.pdf
